# Supplementary material for: External signals regulate continuous transcriptional states in hematopoietic stem cells
Source: eLife. 2021 Dec 23;10:e66512. doi: 10.7554/eLife.66512 (PMC8700284; doi:10.7554/eLife.66512)
Supplement: Figure 4—source data 1. [file elife-66512-fig4-data1.xlsx]

## Sheet: README
For stacked bargraphs both absolute numbers of occurences (events on FACS, cells, genes) are provided
Proportions are recalculated in the document
All final numbers used in the graphs are hightlighed in yellow (see example below)
Example
different terminologies are used - dictionary
Treatment	equivalent to
control	ct,
indomethacin	indo
G-CSF	GCSF
dmPGE2	p2
Poly(I:C)	pIC
Cell type	equivalent to
HSC	LT
LSK
Condition
Replicate 1	Rep_1, Rep1
Replicate 2	Rep_2, Rep2
Sex
male	m
female	f

## Sheet: Figure4A-D
Figure 4 proportion of genes up/downregulated in different stimuli for different fold change cutoffs
Figure 4A - G-CSF
number of genes	1.5	1.2	nocutoff
up_HSC_only	4	33	1052
down_HSC_only	3	18	1003
up_LSK_only	64	441	350
down_LSK_only	11	243	572
up_overlap	9	205	1666
down_overlap	3	64	1241
directionality_difference	0	0	63
sum	94	1004	5947
proportion of genes	1.5	1.2	nocutoff
up_HSC_only	0.0425532	0.0328685	0.176896
down_HSC_only	0.0319149	0.0179283	0.168656
up_LSK_only	0.680851	0.439243	0.0588532
down_LSK_only	0.117021	0.242032	0.0961829
up_overlap	0.0957447	0.204183	0.280141
down_overlap	0.0319149	0.063745	0.208677
directionality_difference	0	0	0.0105936
Figure 4B - Poly(I:C)
number of genes	1.5	1.2	nocutoff
up_HSC_only	96	175	1196
down_HSC_only	56	431	2257
up_LSK_only	9	50	224
down_LSK_only	0	37	326
up_overlap	87	219	731
down_overlap	1	65	1416
directionality_difference	0	4	101
sum	249	981	6251
proportion of genes	1.5	1.2	nocutoff
up_HSC_only	0.385542	0.178389	0.191329
down_HSC_only	0.2249	0.439348	0.361062
up_LSK_only	0.0361446	0.0509684	0.0358343
down_LSK_only	0	0.0377166	0.0521517
up_overlap	0.349398	0.223242	0.116941
down_overlap	0.00401606	0.0662589	0.226524
directionality_difference	0	0.00407747	0.0161574
Figure 4C - Indomethacin
number of genes	1.5	1.2	nocutoff
up_HSC_only	1	10	556
down_HSC_only	0	11	260
up_LSK_only	0	0	3
down_LSK_only	0	0	7
up_overlap	0	0	6
down_overlap	0	0	1
directionality_difference	0	0	11
sum	1	21	844
proportion of genes	1.5	1.2	nocutoff
up_HSC_only	1	0.47619	0.658768
down_HSC_only	0	0.52381	0.308057
up_LSK_only	0	0	0.0035545
down_LSK_only	0	0	0.00829384
up_overlap	0	0	0.007109
down_overlap	0	0	0.00118483
directionality_difference	0	0	0.0130332
Figure 4D - dmPGE2
number of genes	1.5	1.2	nocutoff
up_HSC_only	44	162	716
down_HSC_only	37	194	1053
up_LSK_only	31	155	591
down_LSK_only	31	188	776
up_overlap	38	187	679
down_overlap	8	87	880
directionality_difference	2	14	124
sum	191	987	4819
proportion of genes	1.5	1.2	nocutoff
up_HSC_only	0.230366	0.164134	0.148579
down_HSC_only	0.193717	0.196555	0.21851
up_LSK_only	0.162304	0.157042	0.12264
down_LSK_only	0.162304	0.190476	0.161029
up_overlap	0.198953	0.189463	0.140901
down_overlap	0.0418848	0.0881459	0.182611
directionality_difference	0.0104712	0.0141844	0.0257315
